# Supplementary material for: Dig up tall fescue plastid genomes for the identification of morphotype-specific DNA variants
Source: BMC Genomics. 2023 Oct 3;24:586. doi: 10.1186/s12864-023-09631-8 (PMC10546690; doi:10.1186/s12864-023-09631-8)
Supplement: Supplementary file 1 — Additional file 1: Tables S1-S13 [file 12864_2023_9631_MOESM1_ESM.zip]

Archive with 13 entries (13 files):
- Additional file 1 Table S1_updated_ESM.docx
- Additional file 1 Table S10_updated_ESM.xlsx
- Additional file 1 Table S11_updated_ESM.xlsx
- Additional file 1 Table S12_updated_ESM.xlsx
- Additional file 1 Table S2_updated_ESM.docx
- Additional file 1 Table S3_updated_ESM.docx
- Additional file 1 Table S4_updated_ESM.docx
- Additional file 1 Table S5_updated_ESM.docx
- Additional file 1 Table S6_updated_ESM.docx
- Additional file 1 Table S7_updated_ESM.docx
- Additional file 1 Table S8_updated_ESM.docx
- Additional file 1 Table S9_updated_ESM.docx
- Additional file 1 - Table S13.docx
