# Supplementary material for: Dig up tall fescue plastid genomes for the identification of morphotype-specific DNA variants
Source: BMC Genomics. 2023 Oct 3;24:586. doi: 10.1186/s12864-023-09631-8 (PMC10546690; doi:10.1186/s12864-023-09631-8)
Supplement: Supplementary file 1 — Additional file 1: Tables S1-S13 [file 12864_2023_9631_MOESM1_ESM.zip › Additional file 1 Table S10_updated_ESM.xlsx]

## Sheet: SNPs
Additional file 1: Table S10. DNA polymorphisms between Continental cv. Texoma MaxQ II and Mediterranean cv. Resolute tall fescue plastid genomes
SNPs position in the alignment* (bp)	Continental cv. Texoma MaxQ II allele	Mediterranean cv. Resolute allele
19	C	T
21	A	C
22	G	T
24	A	G
52	G	T
91	T	A
181	T	A
304	T	C
454	G	A
1285	G	A
1319	A	C
1544	C	T
1596	C	A
1616	T	G
1638	T	G
2026	A	C
2135	C	T
2171	A	C
2182	T	G
2298	C	A
2312	A	G
2371	G	T
2425	T	C
2447	A	G
2507	C	A
2626	G	T
2993	C	T
3096	C	A
3097	A	C
3253	T	G
3255	G	C
3401	T	G
4114	C	A
4193	A	G
4221	C	G
4325	C	T
4470	A	G
4519	T	C
4699	C	T
4735	G	A
4778	G	T
5044	T	G
5051	T	A
5349	T	C
5429	C	A
5768	T	C
5827	G	A
5854	G	A
5915	C	A
5920	C	T
5961	C	A
5994	G	A
6042	A	C
6058	G	C
6138	G	A
6421	C	T
6704	C	T
6705	A	T
6790	C	T
7090	G	T
7347	T	C
7366	C	A
7408	G	T
7499	A	C
7765	T	C
7843	G	A
7915	T	G
7946	C	T
7953	C	T
8029	A	G
8075	A	G
8137	A	C
8205	G	A
8280	C	T
8287	C	A
8288	T	G
8355	A	T
8357	A	C
8537	G	T
8857	T	C
9090	G	T
9285	A	G
11512	T	C
11568	A	C
11569	A	G
11992	G	A
12523	C	G
12543	C	A
12568	C	T
12668	T	C
12699	T	C
13081	T	G
13276	A	G
13312	T	C
13440	T	A
13665	A	C
13850	A	C
13852	A	G
13867	C	T
13913	A	G
13995	G	T
14078	C	T
14263	T	C
14271	C	T
14368	C	A
14426	C	A
14536	T	C
14559	G	A
14648	A	T
14652	A	T
14664	A	T
14823	A	C
15234	A	G
15250	C	A
15308	A	G
15361	C	T
15407	C	T
15606	T	A
15614	C	A
15640	G	A
15793	A	T
15907	T	G
15988	G	A
16327	G	A
16356	A	G
16412	C	T
16426	T	C
16446	A	G
17114	T	C
17384	T	G
17480	T	C
17529	C	T
17695	T	C
17762	G	A
17851	T	G
17888	A	C
18031	G	C
18163	A	C
18250	C	T
18258	A	G
18356	G	A
18514	A	G
18676	G	T
18809	A	C
18845	G	T
18899	C	T
18923	C	G
18974	A	G
19114	G	T
19270	A	C
19515	T	C
19587	T	G
19761	A	G
20268	T	C
21426	C	T
21464	C	A
21705	G	C
22110	A	G
22197	G	T
22663	T	C
22664	G	C
23026	C	T
23830	A	C
24250	T	A
24670	C	T
24716	A	G
25797	A	G
26348	C	T
26354	T	G
26365	C	G
26601	C	A
26691	G	C
26745	T	C
27006	G	A
27009	A	G
27778	C	A
28014	C	A
28158	T	G
28236	A	G
29213	G	T
29566	A	G
29570	T	A
29937	G	A
30441	C	G
30803	A	G
30843	C	T
31052	T	C
31213	G	C
31237	A	T
31480	G	C
31518	A	G
31710	T	C
32022	C	T
32077	A	C
32166	C	A
32176	T	C
32209	C	G
32680	C	T
33030	C	G
33122	A	C
33275	C	G
33276	A	G
33529	A	G
34194	T	G
34316	T	C
34331	G	C
34715	A	G
34737	A	C
35010	T	G
35130	T	C
35174	T	C
35708	A	T
35789	G	C
35875	G	A
35894	A	G
35908	T	C
36049	T	C
36068	G	T
36075	T	G
36541	A	C
36885	A	G
37150	C	T
37894	A	G
37972	A	G
38485	A	C
38656	A	G
38969	G	A
38972	A	G
39947	C	A
39950	T	G
40121	A	G
40214	C	A
40715	A	G
41247	G	A
41281	A	C
41450	G	A
41466	G	A
41483	T	G
41531	T	C
41547	T	C
41858	T	C
41964	A	C
42100	C	T
42101	T	G
42323	T	C
42506	T	C
42514	G	C
42516	A	T
42517	G	A
42641	A	G
42739	A	G
43004	A	G
43281	G	A
43363	A	C
43503	G	A
43515	A	G
43715	C	A
43849	G	T
43993	C	A
44027	T	G
44050	A	C
44135	A	G
44182	A	C
44254	A	G
44428	C	G
45179	A	C
45364	C	A
45381	C	A
45413	C	A
45577	C	T
45734	C	T
45745	T	G
45850	G	A
45861	G	C
45951	T	A
45993	C	T
46161	A	C
46170	G	A
46246	A	G
46417	C	T
46728	A	G
46915	A	T
46927	T	G
46929	G	A
47080	C	A
47113	T	C
47284	T	G
47419	T	G
47674	T	C
47862	G	A
47898	T	G
48080	C	T
48104	A	G
48109	G	A
48580	C	T
48880	T	G
49048	T	C
49495	G	A
49904	T	C
50162	T	G
50395	C	A
50439	T	C
50557	T	C
50641	A	G
50784	T	G
50841	G	T
51049	T	C
51177	G	A
51440	A	C
51916	C	T
52285	G	A
52315	T	C
52485	T	G
52546	A	G
52657	A	G
53206	G	A
53212	A	G
53462	A	C
53851	C	T
53857	C	A
53880	A	G
53994	A	G
54167	T	C
54179	A	G
54342	T	G
54843	T	G
54899	T	C
55511	T	C
55875	C	A
55975	A	T
55976	A	T
55977	A	T
55978	A	T
55979	A	T
56359	A	C
56401	A	G
56426	A	G
56590	A	G
56609	A	G
56652	G	C
56654	C	A
56694	T	G
56728	T	C
56744	A	C
56750	T	C
56787	T	G
56864	G	C
56887	A	T
56888	A	T
56910	T	A
56911	G	T
57012	C	A
57230	A	G
57893	C	A
58175	G	T
58186	A	T
58204	G	C
58218	T	C
58655	A	C
58876	G	T
59749	A	G
60426	C	T
61090	T	G
61397	A	C
62487	A	T
62740	A	G
62747	A	G
62812	C	G
62862	T	G
63004	A	C
63005	T	A
63064	C	T
63186	A	G
63225	A	C
63618	C	T
63619	A	C
63620	G	T
63621	A	G
63622	C	G
63623	C	T
63624	A	C
63625	G	T
63626	A	G
63651	G	T
63666	G	T
63788	T	C
64283	A	C
64391	C	T
64535	T	C
64551	T	G
64636	G	T
64676	G	T
64793	G	A
65100	A	C
65181	T	A
65182	A	T
65185	T	A
65186	A	T
65195	T	C
65232	A	G
65387	C	A
65775	T	G
65900	G	A
66003	C	T
66010	G	T
66178	A	G
66546	A	G
66576	G	C
66595	C	A
66612	C	T
66763	A	C
67007	T	C
67116	A	G
67405	C	T
67707	A	G
67986	T	C
68093	A	G
68256	C	T
68695	C	T
69292	C	G
69655	C	T
69725	A	C
70209	C	A
70220	C	T
70610	G	A
70948	C	T
71242	C	A
71270	A	T
71319	C	A
71369	T	G
71470	T	C
71621	A	C
71638	T	A
72271	C	A
72646	C	G
72711	G	C
72798	C	G
72864	T	C
73169	T	C
73508	A	G
73801	T	C
74358	C	T
74539	C	T
74598	A	G
74811	T	C
74822	C	T
74889	T	G
74918	A	G
75056	C	T
75077	T	G
75653	A	G
75713	C	T
75718	A	C
75896	T	G
75946	T	C
75951	A	G
76184	G	A
76324	C	G
76582	T	G
76598	G	A
76599	C	T
76600	A	C
76644	T	C
76881	T	A
77178	C	A
77328	A	G
77385	G	C
77488	T	C
77523	C	T
77935	C	A
78207	T	C
78290	A	G
78308	C	T
78320	A	C
78567	T	A
78632	A	G
79685	G	T
80036	T	C
80048	A	G
83079	C	T
83709	T	G
84160	G	T
84899	A	G
85944	A	T
87089	G	C
88283	T	G
88284	C	A
88568	A	G
88956	C	T
90018	A	C
90787	C	A
92429	C	T
92467	C	T
94888	T	G
94889	T	A
94890	C	A
95268	C	T
95282	G	A
95926	G	A
96058	C	T
98281	A	T
99537	T	C
99603	T	G
100877	G	A
101631	A	T
101634	G	A
101635	T	G
101659	G	C
101663	G	A
101949	A	G
101976	C	T
102233	C	G
102474	A	C
102792	T	G
102900	A	G
103052	T	G
103209	G	C
103425	T	C
103643	C	T
103707	T	C
103767	G	A
103770	C	T
104004	T	G
104007	A	C
104105	G	A
104187	A	C
104226	T	G
104901	A	G
104958	C	T
105054	G	T
105167	A	G
105170	T	A
105172	T	A
105173	T	A
105175	T	A
105230	A	C
105316	C	A
105325	T	A
105326	T	A
105327	T	A
105330	T	G
105339	G	T
105346	T	A
105410	A	G
106218	C	T
106611	C	T
106714	T	C
106750	A	G
106841	T	G
106902	C	T
107017	G	T
108054	A	G
108198	A	G
108264	G	A
108427	G	A
108475	A	G
108563	C	T
108608	A	G
108620	A	G
108805	T	C
108859	T	G
109026	G	T
109101	G	A
109741	T	G
110002	C	T
110038	T	G
110089	C	T
110242	G	T
110467	T	C
110708	C	T
110938	T	C
111385	G	A
111562	C	A
111713	A	G
111738	T	C
111761	G	T
111778	A	G
111925	T	G
111962	A	G
112184	A	T
112410	T	A
112493	A	C
112550	A	C
112605	G	T
112752	C	G
112834	G	C
112925	A	G
113046	T	C
113557	G	T
113810	C	A
113956	T	C
114001	C	T
116224	A	C
116290	A	G
116342	T	C
119277	G	A
119884	C	A
120439	C	T
120937	G	T
120938	A	T
120939	A	C
120991	G	A
122744	G	A
122774	C	T
122804	G	A
122807	C	T
122811	G	T
122822	C	T
122823	C	A
122826	C	A
122833	C	G
122851	C	T
122857	C	A
122858	T	C
122869	G	A
125040	G	T
125809	T	G
126871	G	A
127543	G	T
127544	A	C
129838	A	G
129883	T	A
130881	T	C
131620	C	A
132071	A	C
132701	G	A
133246	C	T
133366	G	A
133420	G	A
133439	G	A
*SNPs position in the aligned sequences (135,622 bp) between Continental cv. Texoma MaxQ II and Mediterranean cv. Resolute tall fescue plastid genome generated by Clustal Omega software

## Sheet: InDels
InDels position in the alignment* (bp)	Continental cv. Texoma MaxQ II allele	Mediterranean cv. Resolute allele	Morphotype-specific InDel markers developed in this study
1559	GT	G
3580	G	GA
3775	T	TAA
3960	T	TA
4196	A	AAT
5734	TTGTGTATAC	T
6059	GA	C
6076	TA	T
6180	G	GA
6335	C	CTTAGA
7237	G	GTACC
7315	ATTT	A
7361	T	TAA
7565	A	AT
7827	CT	C
8038	T	TAA
8372	CCT	C
11635	TA	T
12023	G	GA
12352	A	AAGTTT
12913	TTGAATACA	T
13154	CA	C
14019	TATAC	T
14601	G	GT
14654	A	AAATATTTT
14695	TAGTTTTG	T
15154	C	CA
15451	TAGTATAATCAC	T
16461	T	TA
17313	CTT	C
17389	TC	T
17736	GA	G
18207	T	TTA
18430	TCTTAAA	T
18609	A	AT
18690	TGAAA	T
18928	TTATTA	T
29394	T	TATTTCAA
29473	GAA	G
31246	CTTT	C
31764	C	CT
32927	TTAGTACCG	T
35524	A	AAGAGGAATCGTTGAGAAAGATTTTTCATTTGATC	NRITCHL35
41346	T	TG
41682	GTCTT	G
42484	A	AATTTC
43738	AAAAC	A
44086	A	ATTCT
44113	GCAGGAAAACCCAAACTTTTAT	G
44187	A	AGATCCTTCCACTTACATC
44571	G	GC
45290	C	CT
45390	ATAGAGTAACATCAAC	A
45554	TA	T
45595	G	GA
45810	TA	T
46041	AAT	A
46212	GA	G
46440	CAAA	C
46931	AATTATT	A
47373	A	AC
47559	GAA	G
50253	T	TATAAAA
50341	AT	A
50638	CTAA	C
53631	TA	T
53853	CTATA	C
56375	T	TAAAAA
58021	A	AT
58252	C	CT
59338	AC	A
60430	TTTGGA	T
60865	CA	C
62739	C	CG
62902	GT	G
63100	T	TG
63173	TAA	T
64791	A	AT
65172	A	AATTTAATAT
65240	ATTAT	A
65378	T	TTCAATTTTA
65453	T	TTTCGTAAATCCAAGCAACCCC	NRITCHL65
66454	A	ATCTT
68134	TATGAATACTATAGATTCTATTA	T
68271	TA	T
71157	C	CAA
71246	AAATT	A
71590	C	CACAAAGA
72888	AT	A
72986	C	CTTTTTTA
76818	C	CTTTT
77372	T	TTTTTTTA
78537	A	AT
78555	GTATTTATTCATA	G
78682	TAA	T
78796	C	CT
79614	A	AT
80171	GAATAGAA	G
80495	CT	C
83472	T	TA
83779	CCCTGG	C
84850	TA	T
85145	T	TCAGAAGATAGAGGAGAGCGCCAGGCGCAGATTTTCGGAATACTTCTA	NFTCHL45 [26]
100028	CGG	C
101636	T	GGAAGTAGATAGAAAGGCGGAAA	NRITCHL101
104185	TA	T
104339	C	CA
104600	ACGGAAAAAAATTTACTGAAATTCTTGTCTTATCCAGATAAGACAAGAATTTC	A	NRITCHL104
105145	CCTATTTTT	C
105278	T	TAATAA
105318	ATTTTAT	A
105373	AT	A
106276	T	TAAAAAG
106741	C	CTCAT
110392	A	AAAG
111030	T	TTATTGTATTATTTTCTTTATAGTTACTGTA	NRITCHL110
111718	TGTTTC	T
111867	A	AT
115796	ACC	A
130929	AT	A
131992	TCCAGG	T
132299	A	AT
135278	GA	G
135595	C	CTTTCTAT
*InDels position in the aligned sequences (135,622 bp) between Continental cv. Texoma MaxQ II and Mediterranean cv. Resolute tall fescue plastid genome generated by Clustal Omega software
