# Supplementary material for: Dig up tall fescue plastid genomes for the identification of morphotype-specific DNA variants
Source: BMC Genomics. 2023 Oct 3;24:586. doi: 10.1186/s12864-023-09631-8 (PMC10546690; doi:10.1186/s12864-023-09631-8)
Supplement: Supplementary file 1 — Additional file 1: Tables S1-S13 [file 12864_2023_9631_MOESM1_ESM.zip › Additional file 1 Table S11_updated_ESM.xlsx]

## Sheet: SNPs
Additional file 1: Table S11. DNA polymorphisms between Continental cv. Texoma MaxQ II and Rhizomatous cv. Torpedo tall fescue plastid genomes.
SNPs position in the alignment* (bp)	Continental cv. Texoma MaxQ II allele	Rhizomatous cv. Torpedo allele
1616	T	G
7238	A	G
8254	T	G
8465	A	C
11606	C	T
12673	T	C
15736	C	G
18637	G	T
18742	A	C
19597	C	A
21689	G	C
25214	A	G
25746	G	A
29547	T	A
34170	T	G
34713	A	C
37251	A	G
39889	C	A
39892	T	G
46157	A	G
47828	T	G
48619	A	G
51673	G	T
55905	A	T
55906	A	T
55907	A	T
55908	A	T
55909	A	T
61936	C	T
64312	C	T
64688	A	T
65892	G	T
71507	T	A
75624	C	T
75629	A	C
76189	A	T
76493	T	G
76509	G	A
76510	C	T
76511	A	C
88410	A	G
98123	A	T
102053	C	G
122199	C	T
122224	C	T
122231	G	T
122238	T	G
122257	G	T
122271	T	A
122313	G	C
122341	G	A
122348	C	A
122418	G	A
122471	C	T
122476	C	T
122477	A	G
122512	C	T
122571	C	T
122596	C	T
122672	G	A
122695	T	C
122727	G	C
*SNPs position in the aligned sequences (135,384 bp) between Continental cv. Texoma MaxQ II and Rhizomatous cv. Torpedo tall fescue plastid genome generated by Clustal Omega software

## Sheet: InDels
InDels position in the alignment* (bp)	Continental cv. Texoma MaxQ II allele	Rhizomatous cv. Torpedo allele	Morphotype-specific InDel markers developed in this study
7299	A	AT
8352	CCT	C
17276	CT	C
18170	T	TA
18564	GCATTAAAAA	G
18919	T	TACATTAATAGAAAGGAAATAAAA	NRITCHL18
29450	GAAA	G
31223	CT	C
44045	GCAGGAAAACCCAAACTTTTAT	G	NRITCHL43
47469	GAA	G
47539	T	TAATAATATAAATAGAGTATG
50185	T	TAAAAAG
50569	TA	T
53611	CCAAAT	C
62824	GT	G
65280	A	AT
72721	A	ATGTGACATGATCTAGTATTACACTTACCCTTTTTTATTT	NRITCHL72
75589	A	AAAGTATAAAG
104005	TA	T
110806	CT	C
*InDels position in the aligned sequences (135,384 bp) between Continental cv. Texoma MaxQ II and Rhizomatous cv. Torpedo tall fescue plastid genome generated by Clustal Omega software
