# Supplementary material for: Dig up tall fescue plastid genomes for the identification of morphotype-specific DNA variants
Source: BMC Genomics. 2023 Oct 3;24:586. doi: 10.1186/s12864-023-09631-8 (PMC10546690; doi:10.1186/s12864-023-09631-8)
Supplement: Supplementary file 1 — Additional file 1: Tables S1-S13 [file 12864_2023_9631_MOESM1_ESM.zip › Additional file 1 Table S12_updated_ESM.xlsx]

## Sheet: SNPs
Additional file 1: Table S12. DNA polymorphisms between Rhizomatous cv. Torpedo and Mediterranean cv. Resolute tall fescue plastid genomes.
SNPs position in the alignment* (bp)	Rhizomatous cv. Torpedo allele	Mediterranean cv. Resolute allele
19	C	T
21	A	C
22	G	T
24	A	G
52	G	T
91	T	A
181	T	A
304	T	C
454	G	A
1285	G	A
1319	A	C
1544	C	T
1596	C	A
1638	T	G
2026	A	C
2135	C	T
2171	A	C
2182	T	G
2298	C	A
2312	A	G
2371	G	T
2425	T	C
2447	A	G
2507	C	A
2626	G	T
2993	C	T
3096	C	A
3097	A	C
3253	T	G
3255	G	C
3401	T	G
4114	C	A
4193	A	G
4221	C	G
4325	C	T
4470	A	G
4519	T	C
4699	C	T
4735	G	A
4778	G	T
5044	T	G
5051	T	A
5349	T	C
5429	C	A
5768	T	C
5827	G	A
5854	G	A
5915	C	A
5920	C	T
5961	C	A
5994	G	A
6042	A	C
6058	G	C
6138	G	A
6421	C	T
6704	C	T
6705	A	T
6790	C	T
7090	G	T
7254	G	A
7348	T	C
7367	C	A
7409	G	T
7500	A	C
7766	T	C
7844	G	A
7916	T	G
7947	C	T
7954	C	T
8030	A	G
8076	A	G
8138	A	C
8206	G	A
8275	G	T
8281	C	T
8288	C	A
8289	T	G
8356	A	T
8358	A	C
8484	C	A
8536	G	T
8856	T	C
9089	G	T
9284	A	G
11511	T	C
11567	A	C
11568	A	G
11625	T	C
11991	G	A
12522	C	G
12542	C	A
12567	C	T
12667	T	C
13080	T	G
13275	A	G
13311	T	C
13439	T	A
13664	A	C
13849	A	C
13851	A	G
13866	C	T
13912	A	G
13994	G	T
14077	C	T
14262	T	C
14270	C	T
14367	C	A
14425	C	A
14535	T	C
14558	G	A
14647	A	T
14651	A	T
14663	A	T
14822	A	C
15233	A	G
15249	C	A
15307	A	G
15360	C	T
15406	C	T
15605	T	A
15613	C	A
15639	G	A
15771	G	C
15792	A	T
15906	T	G
15987	G	A
16326	G	A
16355	A	G
16411	C	T
16425	T	C
16445	A	G
17113	T	C
17382	T	G
17478	T	C
17527	C	T
17693	T	C
17760	G	A
17849	T	G
17886	A	C
18029	G	C
18161	A	C
18248	C	T
18256	A	G
18354	G	A
18512	A	G
18779	C	A
18807	A	C
18843	G	T
18897	C	T
18921	C	G
18995	A	G
19135	G	T
19291	A	C
19536	T	C
19608	T	G
19634	A	C
19782	A	G
20289	T	C
21447	C	T
21485	C	A
22131	A	G
22218	G	T
22684	T	C
22685	G	C
23047	C	T
23851	A	C
24271	T	A
24691	C	T
24737	A	G
25251	G	A
25783	A	G
25818	A	G
26369	C	T
26375	T	G
26386	C	G
26622	C	A
26712	G	C
26766	T	C
27027	G	A
27030	A	G
27799	C	A
28035	C	A
28179	T	G
28257	A	G
29234	G	T
29585	A	G
29956	G	A
30460	C	G
30822	A	G
30862	C	T
31071	T	C
31232	G	C
31256	A	T
31498	G	C
31536	A	G
31728	T	C
32040	C	T
32095	A	C
32184	C	A
32194	T	C
32227	C	G
32698	C	T
33048	C	G
33140	A	C
33293	C	G
33294	A	G
33547	A	G
34334	T	C
34349	G	C
34733	A	G
35028	T	G
35148	T	C
35192	T	C
35726	A	T
35807	G	C
35893	G	A
35912	A	G
35926	T	C
36067	T	C
36086	G	T
36093	T	G
36559	A	C
36903	A	G
37168	C	T
37327	G	A
37912	A	G
37990	A	G
38503	A	C
38674	A	G
38987	G	A
38990	A	G
40139	A	G
40232	C	A
40733	A	G
41265	G	A
41299	A	C
41468	G	A
41484	G	A
41501	T	G
41549	T	C
41565	T	C
41876	T	C
41982	A	C
42118	C	T
42119	T	G
42341	T	C
42524	T	C
42532	G	C
42534	A	T
42535	G	A
42659	A	G
42757	A	G
43022	A	G
43299	G	A
43381	A	C
43521	G	A
43533	A	G
43733	C	A
43867	G	T
44011	C	A
44045	T	G
44068	A	C
44132	A	G
44179	A	C
44251	A	G
44425	C	G
45176	A	C
45361	C	A
45378	C	A
45410	C	A
45574	C	T
45731	C	T
45742	T	G
45847	G	A
45858	G	C
45948	T	A
45990	C	T
46158	A	C
46167	G	A
46414	C	T
46725	A	G
46912	A	T
46924	T	G
46926	G	A
47077	C	A
47110	T	C
47281	T	G
47416	T	G
47689	T	C
47877	G	A
48095	C	T
48119	A	G
48124	G	A
48595	C	T
48704	G	A
48895	T	G
49063	T	C
49510	G	A
49919	T	C
50177	T	G
50275	G	T
50410	C	A
50454	T	C
50572	T	C
50655	A	G
50798	T	G
50855	G	T
51063	T	C
51191	G	A
51454	A	C
51757	T	G
51930	C	T
52299	G	A
52329	T	C
52499	T	G
52560	A	G
52671	A	G
53220	G	A
53226	A	G
53476	A	C
53865	C	T
53871	C	A
53894	A	G
54008	A	G
54181	T	C
54193	A	G
54356	T	G
54857	T	G
54913	T	C
55525	T	C
55889	C	A
56373	A	C
56415	A	G
56440	A	G
56604	A	G
56623	A	G
56666	G	C
56668	C	A
56708	T	G
56742	T	C
56758	A	C
56764	T	C
56801	T	G
56878	G	C
56901	A	T
56902	A	T
56924	T	A
56925	G	T
57026	C	A
57244	A	G
57907	C	A
58189	G	T
58200	A	T
58218	G	C
58232	T	C
58669	A	C
58890	G	T
59763	A	G
60440	C	T
61104	T	G
61411	A	C
62027	T	C
62501	A	T
62754	A	G
62761	A	G
62826	C	G
62876	T	G
63017	A	C
63018	T	A
63077	C	T
63199	A	G
63238	A	C
63631	C	T
63632	A	C
63633	G	T
63634	A	G
63635	C	G
63636	C	T
63637	A	C
63638	G	T
63639	A	G
63664	G	T
63679	G	T
63801	T	C
64296	A	C
64548	T	C
64564	T	G
64649	G	T
64689	G	T
64780	T	A
64806	G	A
65113	A	C
65194	T	A
65195	A	T
65198	T	A
65199	A	T
65208	T	C
65245	A	G
65788	T	G
65913	G	A
66016	C	T
66191	A	G
66559	A	G
66589	G	C
66608	C	A
66625	C	T
66776	A	C
67020	T	C
67129	A	G
67418	C	T
67720	A	G
67999	T	C
68106	A	G
68269	C	T
68708	C	T
69305	C	G
69668	C	T
69738	A	C
70222	C	A
70233	C	T
70623	G	A
70961	C	T
71255	C	A
71283	A	T
71332	C	A
71382	T	G
71483	T	C
71634	A	C
72284	C	A
72659	C	G
72724	G	C
72811	C	G
72877	T	C
73221	T	C
73560	A	G
73853	T	C
74410	C	T
74591	C	T
74650	A	G
74863	T	C
74874	C	T
74941	T	G
74970	A	G
75108	C	T
75129	T	G
75705	A	G
75958	T	G
76008	T	C
76013	A	G
76246	G	A
76340	T	A
76386	C	G
76706	T	C
76943	T	A
77240	C	A
77390	A	G
77447	G	C
77550	T	C
77585	C	T
77997	C	A
78269	T	C
78352	A	G
78370	C	T
78382	A	C
78629	T	A
78694	A	G
79747	G	T
80098	T	C
80110	A	G
83141	C	T
83771	T	G
84222	G	T
84961	A	G
86006	A	T
87151	G	C
88345	T	G
88346	C	A
89018	C	T
90080	A	C
90849	C	A
92491	C	T
92529	C	T
94950	T	G
94951	T	A
94952	C	A
95330	C	T
95344	G	A
95988	G	A
96120	C	T
99599	T	C
99665	T	G
100939	G	A
101693	A	T
101696	G	A
101697	T	G
101721	G	C
101725	G	A
102011	A	G
102038	C	T
102536	A	C
102854	T	G
102962	A	G
103114	T	G
103271	G	C
103487	T	C
103705	C	T
103769	T	C
103829	G	A
103832	C	T
104066	T	G
104069	A	C
104167	G	A
104248	A	C
104287	T	G
104962	A	G
105019	C	T
105115	G	T
105228	A	G
105231	T	A
105233	T	A
105234	T	A
105236	T	A
105291	A	C
105377	C	A
105386	T	A
105387	T	A
105388	T	A
105391	T	G
105400	G	T
105407	T	A
105471	A	G
106279	C	T
106672	C	T
106775	T	C
106811	A	G
106902	T	G
106963	C	T
107078	G	T
108115	A	G
108259	A	G
108325	G	A
108488	G	A
108536	A	G
108624	C	T
108669	A	G
108681	A	G
108866	T	C
108920	T	G
109087	G	T
109162	G	A
109802	T	G
110063	C	T
110099	T	G
110150	C	T
110303	G	T
110528	T	C
110769	C	T
110999	T	C
111446	G	A
111623	C	A
111774	A	G
111799	T	C
111822	G	T
111839	A	G
111986	T	G
112023	A	G
112245	A	T
112471	T	A
112554	A	C
112611	A	C
112666	G	T
112813	C	G
112895	G	C
112986	A	G
113107	T	C
113618	G	T
113871	C	A
114017	T	C
114062	C	T
116285	A	C
116351	A	G
116403	T	C
119338	G	A
119945	C	A
120500	C	T
120998	G	T
120999	A	T
121000	A	C
121052	G	A
122490	T	C
122515	T	C
122522	T	G
122529	G	T
122548	T	G
122562	A	T
122604	C	G
122632	A	G
122639	A	C
122709	A	G
122762	T	C
122767	T	C
122768	G	A
122803	T	C
122805	G	A
122835	C	T
122862	T	C
122865	G	A
122868	C	T
122872	G	T
122883	C	T
122884	C	A
122887	T	A
122894	C	G
122912	C	T
122918	C	A
122919	T	C
122930	G	A
122963	A	G
122986	C	T
123018	C	G
125101	G	T
125870	T	G
126932	G	A
127604	G	T
127605	A	C
129899	A	G
129944	T	A
130942	T	C
131681	C	A
132132	A	C
132762	G	A
133307	C	T
133427	G	A
133481	G	A
133500	G	A
*SNPs position in the aligned sequences (135,683 bp) between Rhizomatous cv. Torpedo and Mediterranean cv. Resolute tall fescue plastid genomes generated by Clustal Omega software

## Sheet: InDels
InDels position in the alignment* (bp)	Rhizomatous cv. Torpedo allele	Mediterranean cv. Resolute allele	Morphotype-specific InDel markers developed in this study
1559	GT	G
3580	G	GA
3775	T	TAA
3960	T	TA
4196	A	AAT
5734	TTGTGTATAC	T
6059	GA	C
6076	TA	T
6180	G	GA
6335	C	CTTAGA
7237	G	GTACC
7315	ATTTT	A
7362	T	TAA
7566	A	AT
7828	CT	C
8039	T	TAA
11634	TA	T
12022	G	GA
12351	A	AAGTTT
12912	TTGAATACA	T
13153	CA	C
14018	TATAC	T
14600	G	GT
14653	A	AAATATTTT
14694	TAGTTTTG	T
15153	C	CA
15450	TAGTATAATCAC	T
16460	T	TA
17312	CT	C
17387	TC	T
17734	GA	G
18204	C	CT
18428	TCTTAAA	T
18600	G	GCATTAAATAA
18688	TGAAA	T
18926	TTATTA	T
18956	TACATTAATAGAAAGGAAATAAAA	T	NRITCHL18
29415	T	TATTTCAA
29494	G	GA
31265	CTT	C
31782	C	CT
32945	TTAGTACCG	T
35542	A	AAGAGGAATCGTTGAGAAAGATTTTTCATTTGATC	NRITCHL35
41364	T	TG
41700	GTCTT	G
42502	A	AATTTC
43756	AAAAC	A
44104	A	ATTCT
44184	A	AGATCCTTCCACTTACATC	NRITCHL43
44568	G	GC
45287	C	CT
45387	ATAGAGTAACATCAAC	A
45551	TA	T
45592	G	GA
45807	TA	T
46038	AAT	A
46209	GA	G
46437	CAAA	C
46928	AATTATT	A
47370	A	AC
47624	TAATAATATAAATAGAGTATG	T
50356	AT	A
50653	CTA	C
53645	TA	T
53695	C	CCAAAT
53867	CTATA	C
56389	T	TAAAAA
58035	A	AT
58266	C	CT
59352	AC	A
60444	TTTGGA	T
60879	CA	C
62753	C	CG
63113	T	TG
63186	TAA	T
64804	A	AT
65185	A	AATTTAATAT
65253	ATTAT	A
65393	C	CAATTTTAA
65466	T	TTTCGTAAATCCAAGCAACCCC	NRITCHL65
66467	A	ATCTT
68147	TATGAATACTATAGATTCTATTA	T
68284	TA	T
71170	C	CAA
71259	AAATT	A
71603	C	CACAAAGA
72901	ATTTTGTGACATGATCTAGTATTACACTTACCCTTTTTTAT	A	NRITCHL72
73038	CTTTTTTA	C
75740	AAAGTATAAAG	A
76880	C	CTTTT
77434	T	TTTTTTTA
78599	A	AT
78617	GTATTTATTCATA	G
78744	TAA	T
78858	C	CT
79676	A	AT
80233	G	GAATAGAA
80557	CT	C
83534	A	TA
83841	CCCTGG	C
84912	TA	T
85207	T	TCAGAAGATAGAGGAGAGCGCCAGGCGCAGATTTTCGGAATACTTCTA	NFTCHL45 [26]
100090	CGG	C
101698	T	GGAAGTAGATAGAAAGGCGGAAA	NRITCHL101
104400	C	CA
104661	ACGGAAAAAAATTTACTGAAATTCTTGTCTTATCCAGATAAGACAAGAATTTC	A	NRITCHL104
105206	CCTATTTTT	C
105339	T	TAATAA
105379	ATTTTAT	A
105434	AT	A
106337	T	TAAAAAG
106802	C	CTCAT
110453	A	AAAG
111066	C	CT
111091	T	TTATTGTATTATTTTCTTTATAGTTACTGTA	NRITCHL110
111779	TGTTTC	T
111928	A	AT
115857	ACC	A
130990	AT	A
132053	TCCAGG	T
132360	A	AT
135339	GA	G
135656	C	CTTTCTAT
*InDels position in the aligned sequences (135,683 bp) between Rhizomatous cv. Torpedo and Mediterranean cv. Resolute tall fescue plastid genomes generated by Clustal Omega software
